# Supplementary material for: Exploring Serum Biomarkers for Neuropathic Pain in Rat Models of Chemotherapy-Induced Peripheral Neuropathy: A Comparative Pilot Study with Oxaliplatin, Paclitaxel, Bortezomib, and Vincristine
Source: Toxics. 2023 Dec 8;11(12):1004. doi: 10.3390/toxics11121004 (PMC10747971; doi:10.3390/toxics11121004)
Supplement: Supplementary file 1 [file toxics-11-01004-s001.zip]

Archive with 1 entries (1 files):
- toxics-2725751-supplementary.pdf
